# Supplementary material for: Advancing Neurological Rehabilitation: The BRAIN Framework for Clinical Reasoning in Neurophysiotherapy
Source: Brain Sci. 2026 Feb 18;16(2):235. doi: 10.3390/brainsci16020235 (PMC12938968; doi:10.3390/brainsci16020235)
Supplement: Supplementary file 1 [file brainsci-16-00235-s001.zip]

Archive with 1 entries (1 files):
- brainsci-4133266-supplementary.pdf
